# Supplementary material for: On the association analysis of CNV data: a fast and robust family-based association method
Source: BMC Bioinformatics. 2017 Apr 18;18:217. doi: 10.1186/s12859-017-1622-z (PMC5395793; doi:10.1186/s12859-017-1622-z)
Supplement: Supplementary file 2 — Simulated data with 2000 replicates for different values of β under WSC, when there are three copy number clusters. (ZIP 138685 kb) [file 12859_2017_1622_MOESM2_ESM.zip]

Archive with 2,001 entries (2,000 files):
- WSC_3/
- WSC_3/sim_793.RData
- WSC_3/sim_874.RData
- WSC_3/sim_1126.RData
- WSC_3/sim_1489.RData
- WSC_3/sim_216.RData
- WSC_3/sim_1823.RData
- WSC_3/sim_1992.RData
- WSC_3/sim_1869.RData
- WSC_3/sim_481.RData
- WSC_3/sim_1248.RData
- WSC_3/sim_1358.RData
- WSC_3/sim_1509.RData
- WSC_3/sim_1811.RData
- WSC_3/sim_991.RData
- WSC_3/sim_819.RData
- WSC_3/sim_1760.RData
- WSC_3/sim_1969.RData
- WSC_3/sim_992.RData
- WSC_3/sim_1069.RData
- WSC_3/sim_1734.RData
- WSC_3/sim_1798.RData
- WSC_3/sim_1873.RData
- WSC_3/sim_461.RData
- WSC_3/sim_15.RData
- WSC_3/sim_202.RData
- WSC_3/sim_664.RData
- WSC_3/sim_1428.RData
- WSC_3/sim_1165.RData
- WSC_3/sim_1384.RData
- WSC_3/sim_1232.RData
- WSC_3/sim_164.RData
- WSC_3/sim_1575.RData
- WSC_3/sim_1402.RData
- WSC_3/sim_1524.RData
- WSC_3/sim_1059.RData
- WSC_3/sim_888.RData
- WSC_3/sim_1966.RData
- WSC_3/sim_1016.RData
- WSC_3/sim_239.RData
- WSC_3/sim_770.RData
- WSC_3/sim_1019.RData
- WSC_3/sim_861.RData
- WSC_3/sim_624.RData
- WSC_3/sim_805.RData
- WSC_3/sim_821.RData
- WSC_3/sim_429.RData
- WSC_3/sim_1120.RData
- WSC_3/sim_1149.RData
- WSC_3/sim_1574.RData
- WSC_3/sim_1549.RData
- WSC_3/sim_1884.RData
- WSC_3/sim_1434.RData
- WSC_3/sim_342.RData
- WSC_3/sim_98.RData
- WSC_3/sim_1324.RData
- WSC_3/sim_579.RData
- WSC_3/sim_1444.RData
- WSC_3/sim_550.RData
- WSC_3/sim_1754.RData
- WSC_3/sim_1239.RData
- WSC_3/sim_1158.RData
- WSC_3/sim_253.RData
- WSC_3/sim_160.RData
- WSC_3/sim_818.RData
- WSC_3/sim_383.RData
- WSC_3/sim_1011.RData
- WSC_3/sim_813.RData
- WSC_3/sim_1220.RData
- WSC_3/sim_1424.RData
- WSC_3/sim_1254.RData
- WSC_3/sim_50.RData
- WSC_3/sim_1728.RData
- WSC_3/sim_1372.RData
- WSC_3/sim_827.RData
- WSC_3/sim_1451.RData
- WSC_3/sim_870.RData
- WSC_3/sim_1260.RData
- WSC_3/sim_1320.RData
- WSC_3/sim_1111.RData
- WSC_3/sim_999.RData
- WSC_3/sim_163.RData
- WSC_3/sim_451.RData
- WSC_3/sim_1676.RData
- WSC_3/sim_1897.RData
- WSC_3/sim_562.RData
- WSC_3/sim_945.RData
- WSC_3/sim_1612.RData
- WSC_3/sim_650.RData
- WSC_3/sim_305.RData
- WSC_3/sim_1639.RData
- WSC_3/sim_1761.RData
- WSC_3/sim_682.RData
- WSC_3/sim_723.RData
- WSC_3/sim_1151.RData
- WSC_3/sim_518.RData
- WSC_3/sim_1927.RData
- WSC_3/sim_382.RData
- WSC_3/sim_765.RData
- WSC_3/sim_127.RData
- WSC_3/sim_79.RData
- WSC_3/sim_1523.RData
- WSC_3/sim_1794.RData
- WSC_3/sim_755.RData
- WSC_3/sim_1957.RData
- WSC_3/sim_200.RData
- WSC_3/sim_1765.RData
- WSC_3/sim_81.RData
- WSC_3/sim_420.RData
- WSC_3/sim_43.RData
- WSC_3/sim_1478.RData
- WSC_3/sim_1493.RData
- WSC_3/sim_187.RData
- WSC_3/sim_177.RData
- WSC_3/sim_427.RData
- WSC_3/sim_1097.RData
- WSC_3/sim_1468.RData
- WSC_3/sim_171.RData
- WSC_3/sim_835.RData
- WSC_3/sim_1360.RData
- WSC_3/sim_444.RData
- WSC_3/sim_1768.RData
- WSC_3/sim_880.RData
- WSC_3/sim_1267.RData
- WSC_3/sim_939.RData
- WSC_3/sim_1140.RData
- WSC_3/sim_1238.RData
- WSC_3/sim_1730.RData
- WSC_3/sim_1941.RData
- WSC_3/sim_1715.RData
- WSC_3/sim_457.RData
- WSC_3/sim_1588.RData
- WSC_3/sim_717.RData
- WSC_3/sim_567.RData
- WSC_3/sim_1045.RData
- WSC_3/sim_1642.RData
- WSC_3/sim_159.RData
- WSC_3/sim_1469.RData
- WSC_3/sim_1394.RData
- WSC_3/sim_1926.RData
- WSC_3/sim_1803.RData
- WSC_3/sim_1602.RData
- WSC_3/sim_1035.RData
- WSC_3/sim_364.RData
- WSC_3/sim_12.RData
- WSC_3/sim_58.RData
- WSC_3/sim_1174.RData
- WSC_3/sim_1182.RData
- WSC_3/sim_917.RData
- WSC_3/sim_584.RData
- WSC_3/sim_1539.RData
- WSC_3/sim_804.RData
- WSC_3/sim_782.RData
- WSC_3/sim_180.RData
- WSC_3/sim_1262.RData
- WSC_3/sim_826.RData
- WSC_3/sim_117.RData
- WSC_3/sim_1985.RData
- WSC_3/sim_450.RData
- WSC_3/sim_963.RData
- WSC_3/sim_1354.RData
- WSC_3/sim_1445.RData
- WSC_3/sim_704.RData
- WSC_3/sim_1781.RData
- WSC_3/sim_972.RData
- WSC_3/sim_325.RData
- WSC_3/sim_620.RData
- WSC_3/sim_1705.RData
- WSC_3/sim_663.RData
- WSC_3/sim_1636.RData
- WSC_3/sim_437.RData
- WSC_3/sim_1335.RData
- WSC_3/sim_1406.RData
- WSC_3/sim_1867.RData
- WSC_3/sim_1603.RData
- WSC_3/sim_638.RData
- WSC_3/sim_798.RData
- WSC_3/sim_1702.RData
- WSC_3/sim_1026.RData
- WSC_3/sim_900.RData
- WSC_3/sim_598.RData
- WSC_3/sim_515.RData
- WSC_3/sim_668.RData
- WSC_3/sim_1679.RData
- WSC_3/sim_1253.RData
- WSC_3/sim_1078.RData
- WSC_3/sim_678.RData
- WSC_3/sim_75.RData
- WSC_3/sim_1541.RData
- WSC_3/sim_1021.RData
- WSC_3/sim_30.RData
- WSC_3/sim_119.RData
- WSC_3/sim_73.RData
- WSC_3/sim_882.RData
- WSC_3/sim_1409.RData
- WSC_3/sim_1594.RData
- WSC_3/sim_1918.RData
- WSC_3/sim_1841.RData
- WSC_3/sim_1799.RData
- WSC_3/sim_734.RData
- WSC_3/sim_467.RData
- WSC_3/sim_817.RData
- WSC_3/sim_1143.RData
- WSC_3/sim_1330.RData
- WSC_3/sim_1967.RData
- WSC_3/sim_576.RData
- WSC_3/sim_55.RData
- WSC_3/sim_842.RData
- WSC_3/sim_1280.RData
- WSC_3/sim_735.RData
- WSC_3/sim_8.RData
- WSC_3/sim_1808.RData
- WSC_3/sim_92.RData
- WSC_3/sim_1937.RData
- WSC_3/sim_1958.RData
- WSC_3/sim_536.RData
- WSC_3/sim_1834.RData
- WSC_3/sim_554.RData
- WSC_3/sim_1878.RData
- WSC_3/sim_1301.RData
- WSC_3/sim_1649.RData
- WSC_3/sim_568.RData
- WSC_3/sim_1552.RData
- WSC_3/sim_147.RData
- WSC_3/sim_1876.RData
- WSC_3/sim_148.RData
- WSC_3/sim_1278.RData
- WSC_3/sim_934.RData
- WSC_3/sim_760.RData
- WSC_3/sim_1109.RData
- WSC_3/sim_1044.RData
- WSC_3/sim_1131.RData
- WSC_3/sim_47.RData
- WSC_3/sim_1242.RData
- WSC_3/sim_1532.RData
- WSC_3/sim_6.RData
- WSC_3/sim_848.RData
- WSC_3/sim_1186.RData
- WSC_3/sim_416.RData
- WSC_3/sim_884.RData
- WSC_3/sim_1961.RData
- WSC_3/sim_1114.RData
- WSC_3/sim_1438.RData
- WSC_3/sim_929.RData
- WSC_3/sim_871.RData
- WSC_3/sim_666.RData
- WSC_3/sim_658.RData
- WSC_3/sim_245.RData
- WSC_3/sim_1680.RData
- WSC_3/sim_1862.RData
- WSC_3/sim_1698.RData
- WSC_3/sim_95.RData
- WSC_3/sim_1395.RData
- WSC_3/sim_749.RData
- WSC_3/sim_157.RData
- WSC_3/sim_1041.RData
- WSC_3/sim_154.RData
- WSC_3/sim_1507.RData
- WSC_3/sim_1247.RData
- WSC_3/sim_933.RData
- WSC_3/sim_49.RData
- WSC_3/sim_1613.RData
- WSC_3/sim_552.RData
- WSC_3/sim_1075.RData
- WSC_3/sim_838.RData
- WSC_3/sim_637.RData
- WSC_3/sim_87.RData
- WSC_3/sim_1585.RData
- WSC_3/sim_595.RData
- WSC_3/sim_445.RData
- WSC_3/sim_1475.RData
- WSC_3/sim_736.RData
- WSC_3/sim_41.RData
- WSC_3/sim_1014.RData
- WSC_3/sim_1046.RData
- WSC_3/sim_142.RData
- WSC_3/sim_356.RData
- WSC_3/sim_1471.RData
- WSC_3/sim_1099.RData
- WSC_3/sim_528.RData
- WSC_3/sim_726.RData
- WSC_3/sim_1590.RData
- WSC_3/sim_1224.RData
- WSC_3/sim_1073.RData
- WSC_3/sim_1801.RData
- WSC_3/sim_1882.RData
- WSC_3/sim_535.RData
- WSC_3/sim_1528.RData
- WSC_3/sim_1933.RData
- WSC_3/sim_319.RData
- WSC_3/sim_1090.RData
- WSC_3/sim_472.RData
- WSC_3/sim_484.RData
- WSC_3/sim_988.RData
- WSC_3/sim_1190.RData
- WSC_3/sim_224.RData
- WSC_3/sim_1304.RData
- WSC_3/sim_1722.RData
- WSC_3/sim_1822.RData
- WSC_3/sim_300.RData
[truncated: 1,701 more entries]
